# Supplementary material for: Proteomic Study Between Interstitial Channels Along Meridians and Adjacent Areas in Mini-Pigs
Source: Biomolecules. 2025 Jun 1;15(6):804. doi: 10.3390/biom15060804 (PMC12190493; doi:10.3390/biom15060804)
Supplement: Supplementary file 1 [file biomolecules-15-00804-s001.zip]

Archive with 1 entries (1 files):
- biomolecules-3565363-supplementary.pdf
